# Supplementary material for: An Assessment of Anion Exchange Membranes for CO2 Capture Processes: A Focus on Fumasep® and Sustainion®
Source: Polymers (Basel). 2025 Jun 5;17(11):1581. doi: 10.3390/polym17111581 (PMC12157859; doi:10.3390/polym17111581)
Supplement: Supplementary file 1 [file polymers-17-01581-s001.zip]

Archive with 1 entries (1 files):
- polymers-3647405-supplementary.pdf
